# Supplementary material for: Increasing access to cognitive–behavioural therapy for patients with psychosis by evaluating the feasibility of a randomised controlled trial of brief, targeted cognitive–behavioural therapy for distressing voices delivered by assistant psychologists: the GiVE2 trial
Source: BJPsych Open. 2021 Aug 19;7(5):e152. doi: 10.1192/bjo.2021.983 (PMC8388007; doi:10.1192/bjo.2021.983)
Supplement: Supplementary file 1 [file bjosup.zip]

Archive with 2 entries (2 files):
- S2056472421009832sup001.docx
- S2056472421009832sup002.docx
